# Supplementary material for: Alkyl Chain Engineering of Low Bandgap Non-Fullerene Acceptors for High-Performance Organic Solar Cells: Branched vs. Linear Alkyl Side Chains
Source: Polymers (Basel). 2022 Sep 12;14(18):3812. doi: 10.3390/polym14183812 (PMC9502987; doi:10.3390/polym14183812)
Supplement: Supplementary file 1 [file polymers-14-03812-s001.zip]

Archive with 1 entries (1 files):
- polymers-1816111-supplementary.pdf
